# Supplementary material for: Impaired TIGIT expression on B cells drives circulating follicular helper T cell expansion in multiple sclerosis
Source: J Clin Invest. 2022 Oct 17;132(20):e156254. doi: 10.1172/JCI156254 (PMC9566906; doi:10.1172/JCI156254)
Supplement: Supplemental table 1 [file jci-132-156254-s122.xlsx]

## Sheet: Patient_Summary_Figure1
	HD	RRMS
Number	9	8
Age (years; Mean ± SD)	30.7±5.9	34.7±12.9
Sex (Male/Female)	3 (33.3%) / 6 (66.6%)	3 (37.5%) / 5 (62.5%)
Ethnicity
Black/ African American	1 (11.1%)	1 (12.5%)
White	4 (44.4%)	6 (75.0%)
Asian	4 (44.4%)	0 (0.0%)
Hispanic	0 (0.0%)	0 (0.0%)
Others	0 (0.0%)	1 (12.5%)
Disease Duration (yrs)	-	5.7±7.3
EDSS (Mean ± SD)	-	1.4±0.7
Leukocyte counts / ml (Mean ± SD)	-	8.3±2.9 x104
Lymphocyte counts / ml (Mean ± SD)	-	2.0±0.8 x104
Past DMTs	-	Copaxon (25%)
		Tecficeda (12.5%)
