# Supplementary material for: Impaired TIGIT expression on B cells drives circulating follicular helper T cell expansion in multiple sclerosis
Source: J Clin Invest. 2022 Oct 17;132(20):e156254. doi: 10.1172/JCI156254 (PMC9566906; doi:10.1172/JCI156254)
Supplement: Supplemental table 2 [file jci-132-156254-s123.xlsx]

## Sheet: flow_data_MSvsHD
Record ID	Age (yr)	Sex	Race	Ethnicity	Disease Duration (yr)	EDSS	Leukocyte counts (*104/ul)	Lymphocyte counts (*104/ul)	Past DMTs	Experiments
MS1	61.8	Male	White	Unknown / Not Reported	20.7	3.5	13.9	2.9	None	Fig1D, E / Fig5D, E / Sup Fig 1A / Sup Fig2C, D
MS2	26.9	Female	White	NOT Hispanic or Latino	0	1.5	8.5	2.6265	None	Sup Fig2C
MS3	38.3	Female	White	NOT Hispanic or Latino	0.1	2.5	11.6	1.7168	None	Sup Fig2C
MS4	51.4	Female	White	NOT Hispanic or Latino	15.7	1.5	8.6	2.8208	None	Fig1F / Fig6H, I / Sup Fig 1B-E /Sup Fig2C
MS5	49.6	Female	White	NOT Hispanic or Latino	37.7	4.5	4.8	1.6128	Copaxone	Sup Fig2C
MS6	19.3	Male	Unknown / Not Reported	Hispanic or Latino	2	3.5	9.04	1.05768	None	Fig1F / Fig6H, I / Sup Fig 1B-E /Sup Fig2C
MS7	34.6	Male	White	Hispanic or Latino	9.5	5	11.4	0.9234	Copaxone, Tysabri, Lemtrada, Ocrevus	Sup Fig2C
MS8	27.7	Female	Black or African American	NOT Hispanic or Latino	6.9	2	7.4	2.0202	None	Fig1F / Fig6H, I / Sup Fig 1B-E /Sup Fig2C
MS9	20.8	Female	Unknown / Not Reported	Hispanic or Latino	0.2	0	6.5	1.9695	None	Fig1F / Fig6H, I / Sup Fig 1B-E /Sup Fig2C
MS10	50.3	Male	White	NOT Hispanic or Latino	6.8	2	7.9	1.9	Betaseron, Tysabri, Lemtrada	Fig1F / Sup Fig 1B-E / Sup Fig2C
MS11	20.7	Female	White	NOT Hispanic or Latino	0.2	0	10.7	2.3005	None	Fig1F / Fig6H, I / Sup Fig 1B-E
MS12	43.2	Female	White	NOT Hispanic or Latino	1.2	2	7.4	1.4874	None	Fig1F / Sup Fig 1B-E / Sup Fig2C
MS13	23.9	Female	Black or African American	NOT Hispanic or Latino	0.7	0	8.3	2.324	None	Sup Fig2C
MS14	43	Female	White	NOT Hispanic or Latino	0	1.5	7.1	1.8247	None	Sup Fig2C
MS15	24.4	Female	White	NOT Hispanic or Latino	0.4	1	4.8	2.7648	None	Sup Fig2C
MS16	44.4	Male	White	NOT Hispanic or Latino	0.7	1.5	8.1	2.0412	None	Fig1F / Sup Fig 1B-E / Sup Fig2C
MS17	40.2	Female	White	NOT Hispanic or Latino	9	1.5	11.1	2.775	None	Fig1D, E / Fig5D, E / Sup Fig 1A / Sup Fig2D
MS18	39.8	Female	White	NOT Hispanic or Latino	1.2	1	7.1	2.1939	None	Sup Fig2C, Fig6I
MS19	32.2	Female	White	NOT Hispanic or Latino	0	2	5.5	2.1285	None	Fig1D-F / Fig5D, E / Fig6H, I / Sup Fig 1A-E / Sup Fig2C, D
MS20	28.7	Female	White	NOT Hispanic or Latino	3.8	2	6.4	1.376	None	Fig1D-F / Fig5D, E / Fig6H, I / Sup Fig 1A-E / Sup Fig2C, D
MS21	42.5	Male	White	Unknown / Not Reported	0.8	2	7.9	2.6781	None	Fig1D-F / Fig5D, E / Fig6H, I / Sup Fig 1A-E / Sup Fig2C, D
MS22	38.9	Female	Unknown / Not Reported	Unknown / Not Reported	13.8	1.5	8.7	0.9222	Copaxone	Fig1D-F / Fig5D, E / Fig6H, I / Sup Fig 1A-E / Sup Fig2C, D
MS23	32.4	Male	White	NOT Hispanic or Latino	0.1	1.5	9.6	1.7472	None	Fig1D-F / Fig5D, E / Fig6H, I / Sup Fig 1A-E / Sup Fig2C, D
MS24	21.3	Female	Black or African American	NOT Hispanic or Latino	1.1	0	4.5	1.8585	None	Fig1D-F / Fig5D, E / Fig 6H, I / Sup Fig 1A-C / Sup Fig2D
MS25	31.7	Female	White	NOT Hispanic or Latino	14.6	1	7.2	2.844	Copaxone, Tecfidera	Fig1D, E / Fig5D, E / Sup Fig 1A / Sup Fig 2D
MS26	21.9	Male	White	NOT Hispanic or Latino	0.1	2	9.3	0.8091	None	Fig1D, E / Fig5D, E / Sup Fig 1A / Sup Fig 2D
MS27	32.8	Female	White	NOT Hispanic or Latino	3.2	2	13.8	5.5476	None	Fig1D-F / Fig5D, E / Fig 6H, I / Sup Fig 1A-C / Sup Fig2D
MS28	35.5	Female	White	NOT Hispanic or Latino	13.2	0	4.9	1.2789	None	Fig1D, E / Fig5D, E / Sup Fig 1A / Sup Fig 2D
MS29	47.2	Male	White	NOT Hispanic or Latino	0.25	1	8.3	2.3323	None	Fig 6H, I / Sup Fig 3B
MS30	59.9	Female	White	NOT Hispanic or Latino	0.16	1.5	6	1.29	None	Fig 6H, I / Sup Fig 3B
MS31	39.6	Male	Black or African American	NOT Hispanic or Latino	0.4	2	8.26	3.1388	None	Fig 6H, I / Sup Fig 3B
MS32	37.7	Female	Black or African American	NOT Hispanic or Latino	0.1	3.5	6.9	2.4288	None	Fig 6H, I / Sup Fig 3B
