# Supplementary material for: Impaired TIGIT expression on B cells drives circulating follicular helper T cell expansion in multiple sclerosis
Source: J Clin Invest. 2022 Oct 17;132(20):e156254. doi: 10.1172/JCI156254 (PMC9566906; doi:10.1172/JCI156254)
Supplement: Supplemental table 3 [file jci-132-156254-s124.xlsx]

## Sheet: Fig1_MS_Bcells
MS_UP (vs HD)		MS_DOWN (vsHD)
gene_id	gene_name	gene_id	gene_name
ENSG00000002016	RAD52	ENSG00000006282	SPATA20
ENSG00000039560	RAI14	ENSG00000049089	COL9A2
ENSG00000042980	ADAM28	ENSG00000050327	ARHGEF5
ENSG00000059377	TBXAS1	ENSG00000050438	SLC4A8
ENSG00000081087	OSTM1	ENSG00000057704	TMCC3
ENSG00000081377	CDC14B	ENSG00000072110	ACTN1
ENSG00000088280	ASAP3	ENSG00000074706	IPCEF1
ENSG00000109667	SLC2A9	ENSG00000081923	ATP8B1
ENSG00000111145	ELK3	ENSG00000099194	SCD
ENSG00000112378	PERP	ENSG00000100721	TCL1A
ENSG00000113369	ARRDC3	ENSG00000100979	PLTP
ENSG00000113448	PDE4D	ENSG00000102362	SYTL4
ENSG00000116014	KISS1R	ENSG00000102970	CCL17
ENSG00000116675	DNAJC6	ENSG00000105755	ETHE1
ENSG00000118432	CNR1	ENSG00000106868	SUSD1
ENSG00000120256	LRP11	ENSG00000107242	PIP5K1B
ENSG00000124496	TRERF1	ENSG00000107551	RASSF4
ENSG00000125534	PPDPF	ENSG00000110455	ACCS
ENSG00000125885	MCM8	ENSG00000110665	C11orf21
ENSG00000129422	MTUS1	ENSG00000111275	ALDH2
ENSG00000134548	SPX	ENSG00000112232	KHDRBS2
ENSG00000138448	ITGAV	ENSG00000115112	TFCP2L1
ENSG00000140564	FURIN	ENSG00000115129	TP53I3
ENSG00000142552	RCN3	ENSG00000116701	NCF2
ENSG00000144445	KANSL1L	ENSG00000117009	KMO
ENSG00000144580	CNOT9	ENSG00000117632	STMN1
ENSG00000148943	LIN7C	ENSG00000119714	GPR68
ENSG00000150764	DIXDC1	ENSG00000120659	TNFSF11
ENSG00000151151	IPMK	ENSG00000128928	IVD
ENSG00000151239	TWF1	ENSG00000130830	MPP1
ENSG00000151575	TEX9	ENSG00000131016	AKAP12
ENSG00000154277	UCHL1	ENSG00000132010	ZNF20
ENSG00000154874	CCDC144B	ENSG00000135925	WNT10A
ENSG00000162616	DNAJB4	ENSG00000136161	RCBTB2
ENSG00000162804	SNED1	ENSG00000137078	SIT 1.00
ENSG00000163053	SLC16A14	ENSG00000137101	CD72
ENSG00000163291	PAQR3	ENSG00000137875	BCL2L10
ENSG00000163577	EIF5A2	ENSG00000137965	IFI44
ENSG00000164251	F2RL1	ENSG00000138964	PARVG
ENSG00000164484	TMEM200A	ENSG00000143297	FCRL5
ENSG00000164742	ADCY1	ENSG00000143545	RAB13
ENSG00000164938	TP53INP1	ENSG00000149564	ESAM
ENSG00000165832	TRUB1	ENSG00000149599	DUSP15
ENSG00000167470	MIDN	ENSG00000154262	ABCA6
ENSG00000169203	NPIPB12	ENSG00000156265	MAP3K7CL
ENSG00000169439	SDC2	ENSG00000157388	CACNA1D
ENSG00000174326	SLC16A11	ENSG00000157470	FAM81A
ENSG00000176945	MUC20	ENSG00000157483	MYO1E
ENSG00000177034	MTX3	ENSG00000158104	HPD
ENSG00000178177	LCORL	ENSG00000158477	CD1A
ENSG00000179455	MKRN3	ENSG00000158481	CD1C
ENSG00000180626	ZNF594	ENSG00000160050	CCDC28B
ENSG00000180747	SMG1P3	ENSG00000162373	BEND5
ENSG00000184232	OAF	ENSG00000162496	DHRS3
ENSG00000184524	CEND1	ENSG00000163975	MELTF
ENSG00000184897	H1FX	ENSG00000166165	CKB
ENSG00000197594	ENPP1	ENSG00000166394	CYB5R2
ENSG00000197837	HIST4H4	ENSG00000166428	PLD4
ENSG00000204802	AL590399.1	ENSG00000166578	IQCD
ENSG00000205045	SLFN12L	ENSG00000167613	LAIR1
ENSG00000213906	LTB4R2	ENSG00000169994	MYO7B
ENSG00000220008	LINGO3	ENSG00000170396	ZNF804A
ENSG00000225630	MTND2P28	ENSG00000170745	KCNS3
ENSG00000228492	RAB11FIP1P1	ENSG00000175274	TP53I11
ENSG00000239665	AL157392.3	ENSG00000176485	PLA2G16
ENSG00000243716	NPIPB5	ENSG00000178965	ERICH3
ENSG00000244879	GABPB1-AS1	ENSG00000180104	EXOC3
ENSG00000248571	AC106882.1	ENSG00000181577	C6orf223
ENSG00000251562	MALAT1	ENSG00000181847	TIGIT
ENSG00000253953	PCDHGB4	ENSG00000182054	IDH2
ENSG00000255733	IFNG-AS1	ENSG00000184371	CSF1
ENSG00000257279	AC127164.1	ENSG00000185710	SMG1P4
ENSG00000258701	LINC00638	ENSG00000186792	HYAL3
ENSG00000258760	AL355076.2	ENSG00000186818	LILRB4
ENSG00000259924	AC011939.1	ENSG00000188042	ARL4C
ENSG00000259976	AC093010.3	ENSG00000197471	SPN
ENSG00000267749	AC092068.3	ENSG00000198216	CACNA1E
ENSG00000273247	AC097376.2	ENSG00000214078	CPNE1
ENSG00000273319	AC058791.1	ENSG00000216866	RPS2P55
ENSG00000274421	AL162390.1	ENSG00000226979	LTA
ENSG00000279541	AC005261.5	ENSG00000235162	C12orf75
ENSG00000279561	AL845472.2	ENSG00000237638	LINC02245
ENSG00000280385	AP000648.3	ENSG00000244270	RPL32P29
ENSG00000281357	ARRDC3-AS1	ENSG00000244274	DBNDD2
		ENSG00000249790	AC092490.1
		ENSG00000251002	AC244502.1
		ENSG00000251503	CENPS-CORT
		ENSG00000254783	AP003084.1
		ENSG00000258875	AL135818.1
		ENSG00000267060	PTGES3L
		ENSG00000271503	CCL5
		ENSG00000274997	HIST1H2AH
		ENSG00000275464	FP565260.1
		ENSG00000280273	AF131216.4

## Sheet: Fig2_TIGIT+B
TIGIT+B cells_UP (vs IL10+ B cells)		TIGIT+B cells_DOWN (vs IL10+ B cells)			TIGIT+B cells_UP (vs DN cells)		TIGIT+B cells_DOWN (vsHD)
gene_id	gene_name	gene_id	gene_name		gene_id	gene_name	gene_id	gene_name
ENSG00000002745	WNT16	ENSG00000006652	IFRD1		ENSG00000000460	C1orf112	ENSG00000000938	FGR
ENSG00000003402	CFLAR	ENSG00000007312	CD79B		ENSG00000003402	CFLAR	ENSG00000002586	CD99
ENSG00000004866	ST7	ENSG00000008513	ST3GAL1		ENSG00000004864	SLC25A13	ENSG00000004468	CD38
ENSG00000010810	FYN	ENSG00000013725	CD6		ENSG00000004866	ST7	ENSG00000005471	ABCB4
ENSG00000039068	CDH1	ENSG00000038427	VCAN		ENSG00000007038	PRSS21	ENSG00000006459	KDM7A
ENSG00000048052	HDAC9	ENSG00000042980	ADAM28		ENSG00000010810	FYN	ENSG00000006756	ARSD
ENSG00000058866	DGKG	ENSG00000043462	LCP2		ENSG00000023171	GRAMD1B	ENSG00000007312	CD79B
ENSG00000066185	ZMYND12	ENSG00000048471	SNX29		ENSG00000033170	FUT8	ENSG00000008086	CDKL5
ENSG00000073969	NSF	ENSG00000049656	CLPTM1L		ENSG00000039068	CDH1	ENSG00000008513	ST3GAL1
ENSG00000074706	IPCEF1	ENSG00000059377	TBXAS1		ENSG00000048052	HDAC9	ENSG00000013725	CD6
ENSG00000076604	TRAF4	ENSG00000059804	SLC2A3		ENSG00000071282	LMCD1	ENSG00000019582	CD74
ENSG00000085741	WNT11	ENSG00000061273	HDAC7		ENSG00000073536	NLE1	ENSG00000026950	BTN3A1
ENSG00000089486	CDIP1	ENSG00000064655	EYA2		ENSG00000073969	NSF	ENSG00000038219	BOD1L1
ENSG00000090889	KIF4A	ENSG00000069493	CLEC2D		ENSG00000074706	IPCEF1	ENSG00000038427	VCAN
ENSG00000095794	CREM	ENSG00000071575	TRIB2		ENSG00000076604	TRAF4	ENSG00000042980	ADAM28
ENSG00000096060	FKBP5	ENSG00000074660	SCARF1		ENSG00000080819	CPOX	ENSG00000043462	LCP2
ENSG00000099937	SERPIND1	ENSG00000074695	LMAN1		ENSG00000085741	WNT11	ENSG00000047634	SCML1
ENSG00000100284	TOM1	ENSG00000075340	ADD2		ENSG00000089486	CDIP1	ENSG00000048462	TNFRSF17
ENSG00000100285	NEFH	ENSG00000081026	MAGI3		ENSG00000095794	CREM	ENSG00000048471	SNX29
ENSG00000100450	GZMH	ENSG00000081377	CDC14B		ENSG00000099937	SERPIND1	ENSG00000051523	CYBA
ENSG00000100505	TRIM9	ENSG00000090520	DNAJB11		ENSG00000100284	TOM1	ENSG00000059377	TBXAS1
ENSG00000100592	DAAM1	ENSG00000091490	SEL1L3		ENSG00000100450	GZMH	ENSG00000059378	PARP12
ENSG00000100628	ASB2	ENSG00000100055	CYTH4		ENSG00000100453	GZMB	ENSG00000059804	SLC2A3
ENSG00000101082	SLA2	ENSG00000100365	NCF4		ENSG00000100505	TRIM9	ENSG00000060558	GNA15
ENSG00000101335	MYL9	ENSG00000100600	LGMN		ENSG00000100605	ITPK1	ENSG00000061273	HDAC7
ENSG00000101577	LPIN2	ENSG00000104205	SGK3		ENSG00000100628	ASB2	ENSG00000063127	SLC6A16
ENSG00000102962	CCL22	ENSG00000104341	LAPTM4B		ENSG00000100804	PSMB5	ENSG00000064655	EYA2
ENSG00000105808	RASA4	ENSG00000104921	FCER2		ENSG00000101082	SLA2	ENSG00000065308	TRAM2
ENSG00000105854	PON2	ENSG00000105321	CCDC9		ENSG00000101335	MYL9	ENSG00000065970	FOXJ2
ENSG00000105967	TFEC	ENSG00000106537	TSPAN13		ENSG00000102172	SMS	ENSG00000066827	ZFAT
ENSG00000105974	CAV1	ENSG00000106829	TLE4		ENSG00000102962	CCL22	ENSG00000066923	STAG3
ENSG00000106069	CHN2	ENSG00000106991	ENG		ENSG00000103047	TANGO6	ENSG00000067167	TRAM1
ENSG00000106546	AHR	ENSG00000108622	ICAM2		ENSG00000103485	QPRT	ENSG00000067191	CACNB1
ENSG00000108352	RAPGEFL1	ENSG00000110841	PPFIBP1		ENSG00000104055	TGM5	ENSG00000067715	SYT1
ENSG00000109861	CTSC	ENSG00000111275	ALDH2		ENSG00000105492	SIGLEC6	ENSG00000068831	RASGRP2
ENSG00000115008	IL1A	ENSG00000112378	PERP		ENSG00000105808	RASA4	ENSG00000069493	CLEC2D
ENSG00000115109	EPB41L5	ENSG00000112486	CCR6		ENSG00000105835	NAMPT	ENSG00000070214	SLC44A1
ENSG00000115325	DOK1	ENSG00000113448	PDE4D		ENSG00000105967	TFEC	ENSG00000071073	MGAT4A
ENSG00000116679	IVNS1ABP	ENSG00000113504	SLC12A7		ENSG00000105974	CAV1	ENSG00000071575	TRIB2
ENSG00000117586	TNFSF4	ENSG00000114993	RTKN		ENSG00000106066	CPVL	ENSG00000073737	DHRS9
ENSG00000118495	PLAGL1	ENSG00000115828	QPCT		ENSG00000106069	CHN2	ENSG00000073910	FRY
ENSG00000119139	TJP2	ENSG00000116141	MARK1		ENSG00000107242	PIP5K1B	ENSG00000074660	SCARF1
ENSG00000119411	BSPRY	ENSG00000117090	SLAMF1		ENSG00000107736	CDH23	ENSG00000074695	LMAN1
ENSG00000119487	MAPKAP1	ENSG00000117500	TMED5		ENSG00000108825	PTGES3L-AARSD1	ENSG00000075340	ADD2
ENSG00000119514	GALNT12	ENSG00000118515	SGK1		ENSG00000109861	CTSC	ENSG00000075420	FNDC3B
ENSG00000121316	PLBD1	ENSG00000119729	RHOQ		ENSG00000110721	CHKA	ENSG00000076641	PAG1
ENSG00000124191	TOX2	ENSG00000121064	SCPEP1		ENSG00000111328	CDK2AP1	ENSG00000077044	DGKD
ENSG00000127951	FGL2	ENSG00000121797	CCRL2		ENSG00000111817	DSE	ENSG00000078018	MAP2
ENSG00000128513	POT1	ENSG00000122224	LY9		ENSG00000111863	ADTRP	ENSG00000079819	EPB41L2
ENSG00000128567	PODXL	ENSG00000123689	G0S2		ENSG00000113643	RARS	ENSG00000081026	MAGI3
ENSG00000128604	IRF5	ENSG00000124406	ATP8A1		ENSG00000113838	TBCCD1	ENSG00000081377	CDC14B
ENSG00000130119	GNL3L	ENSG00000124766	SOX4		ENSG00000115109	EPB41L5	ENSG00000083817	ZNF416
ENSG00000134955	SLC37A2	ENSG00000124772	CPNE5		ENSG00000115318	LOXL3	ENSG00000083896	YTHDC1
ENSG00000135821	GLUL	ENSG00000125731	SH2D3A		ENSG00000115325	DOK1	ENSG00000087274	ADD1
ENSG00000135931	ARMC9	ENSG00000127528	KLF2		ENSG00000115738	ID2	ENSG00000090238	YPEL3
ENSG00000136643	RPS6KC1	ENSG00000128218	VPREB3		ENSG00000116641	DOCK7	ENSG00000090615	GOLGA3
ENSG00000137331	IER3	ENSG00000128294	TPST2		ENSG00000116679	IVNS1ABP	ENSG00000091490	SEL1L3
ENSG00000137875	BCL2L10	ENSG00000129116	PALLD		ENSG00000117543	DPH5	ENSG00000091972	CD200
ENSG00000137942	FNBP1L	ENSG00000129195	PIMREG		ENSG00000118495	PLAGL1	ENSG00000093072	ADA2
ENSG00000138755	CXCL9	ENSG00000130956	HABP4		ENSG00000119139	TJP2	ENSG00000095303	PTGS1
ENSG00000143344	RGL1	ENSG00000132465	JCHAIN		ENSG00000119411	BSPRY	ENSG00000099860	GADD45B
ENSG00000143398	PIP5K1A	ENSG00000133104	SPART		ENSG00000119487	MAPKAP1	ENSG00000100055	CYTH4
ENSG00000143653	SCCPDH	ENSG00000134072	CAMK1		ENSG00000119514	GALNT12	ENSG00000100196	KDELR3
ENSG00000144535	DIS3L2	ENSG00000134352	IL6ST		ENSG00000119862	LGALSL	ENSG00000100219	XBP1
ENSG00000150637	CD226	ENSG00000135318	NT5E		ENSG00000120875	DUSP4	ENSG00000100242	SUN2
ENSG00000151229	SLC2A13	ENSG00000136213	CHST12		ENSG00000121316	PLBD1	ENSG00000100243	CYB5R3
ENSG00000152492	CCDC50	ENSG00000136634	IL10		ENSG00000124191	TOX2	ENSG00000100300	TSPO
ENSG00000152495	CAMK4	ENSG00000136732	GYPC		ENSG00000124813	RUNX2	ENSG00000100364	KIAA0930
ENSG00000153898	MCOLN2	ENSG00000138772	ANXA3		ENSG00000125968	ID1	ENSG00000100365	NCF4
ENSG00000154217	PITPNC1	ENSG00000139112	GABARAPL1		ENSG00000128604	IRF5	ENSG00000100483	VCPKMT
ENSG00000155307	SAMSN1	ENSG00000139132	FGD4		ENSG00000129474	AJUBA	ENSG00000100600	LGMN
ENSG00000157470	FAM81A	ENSG00000139318	DUSP6		ENSG00000132329	RAMP1	ENSG00000100650	SRSF5
ENSG00000157483	MYO1E	ENSG00000140450	ARRDC4		ENSG00000132436	FIGNL1	ENSG00000101400	SNTA1
ENSG00000158050	DUSP2	ENSG00000141298	SSH2		ENSG00000132463	GRSF1	ENSG00000101849	TBL1X
ENSG00000158234	FAIM	ENSG00000141447	OSBPL1A		ENSG00000133816	MICAL2	ENSG00000102158	MAGT1
ENSG00000160606	TLCD1	ENSG00000141934	PLPP2		ENSG00000134460	IL2RA	ENSG00000102760	RGCC
ENSG00000162373	BEND5	ENSG00000143669	LYST		ENSG00000134802	SLC43A3	ENSG00000103490	PYCARD
ENSG00000162639	HENMT1	ENSG00000143772	ITPKB		ENSG00000134955	SLC37A2	ENSG00000103855	CD276
ENSG00000162772	ATF3	ENSG00000144476	ACKR3		ENSG00000135144	DTX1	ENSG00000104205	SGK3
ENSG00000162849	KIF26B	ENSG00000145088	EAF2		ENSG00000135821	GLUL	ENSG00000104341	LAPTM4B
ENSG00000163518	FCRL4	ENSG00000145287	PLAC8		ENSG00000135931	ARMC9	ENSG00000104419	NDRG1
ENSG00000163686	ABHD6	ENSG00000147642	SYBU		ENSG00000137331	IER3	ENSG00000104490	NCALD
ENSG00000163687	DNASE1L3	ENSG00000150907	FOXO1		ENSG00000137875	BCL2L10	ENSG00000104894	CD37
ENSG00000164647	STEAP1	ENSG00000153162	BMP6		ENSG00000137942	FNBP1L	ENSG00000104903	LYL1
ENSG00000165912	PACSIN3	ENSG00000154102	C16orf74		ENSG00000138442	WDR12	ENSG00000104921	FCER2
ENSG00000166165	CKB	ENSG00000154277	UCHL1		ENSG00000138755	CXCL9	ENSG00000104964	AES
ENSG00000166394	CYB5R2	ENSG00000154310	TNIK		ENSG00000139405	RITA1	ENSG00000105287	PRKD2
ENSG00000167081	PBX3	ENSG00000154655	L3MBTL4		ENSG00000140465	CYP1A1	ENSG00000105339	DENND3
ENSG00000169429	CXCL8	ENSG00000154930	ACSS1		ENSG00000142686	C1orf216	ENSG00000105373	NOP53
ENSG00000169607	CKAP2L	ENSG00000157514	TSC22D3		ENSG00000142794	NBPF3	ENSG00000105617	LENG1
ENSG00000170989	S1PR1	ENSG00000157978	LDLRAP1		ENSG00000143179	UCK2	ENSG00000105856	HBP1
ENSG00000171659	GPR34	ENSG00000160190	SLC37A1		ENSG00000143344	RGL1	ENSG00000106211	HSPB1
ENSG00000171862	PTEN	ENSG00000160209	PDXK		ENSG00000143653	SCCPDH	ENSG00000106415	GLCCI1
ENSG00000180104	EXOC3	ENSG00000160255	ITGB2		ENSG00000143889	HNRNPLL	ENSG00000106829	TLE4
ENSG00000181847	TIGIT	ENSG00000160271	RALGDS		ENSG00000147117	ZNF157	ENSG00000106991	ENG
ENSG00000182489	XKRX	ENSG00000160888	IER2		ENSG00000148225	WDR31	ENSG00000107554	DNMBP
ENSG00000185482	STAC3	ENSG00000161929	SCIMP		ENSG00000148908	RGS10	ENSG00000108622	ICAM2
ENSG00000196628	TCF4	ENSG00000162511	LAPTM5		ENSG00000149599	DUSP15	ENSG00000108840	HDAC5
ENSG00000198736	MSRB1	ENSG00000162601	MYSM1		ENSG00000150637	CD226	ENSG00000109062	SLC9A3R1
ENSG00000198756	COLGALT2	ENSG00000162654	GBP4		ENSG00000150977	RILPL2	ENSG00000110665	C11orf21
ENSG00000226287	TMEM191A	ENSG00000162817	C1orf115		ENSG00000151229	SLC2A13	ENSG00000110848	CD69
ENSG00000236756	DNAJC9-AS1	ENSG00000164081	TEX264		ENSG00000152229	PSTPIP2	ENSG00000110876	SELPLG
ENSG00000237298	TTN-AS1	ENSG00000164086	DUSP7		ENSG00000152492	CCDC50	ENSG00000111145	ELK3
ENSG00000243989	ACY1	ENSG00000164484	TMEM200A		ENSG00000153898	MCOLN2	ENSG00000111275	ALDH2
ENSG00000272917	AC010186.4	ENSG00000164938	TP53INP1		ENSG00000154127	UBASH3B	ENSG00000111276	CDKN1B
		ENSG00000165272	AQP3		ENSG00000154165	GPR15	ENSG00000111913	RIPOR2
		ENSG00000165474	GJB2		ENSG00000154217	PITPNC1	ENSG00000112149	CD83
		ENSG00000165521	EML5		ENSG00000154473	BUB3	ENSG00000112195	TREML2
		ENSG00000165895	ARHGAP42		ENSG00000154920	EME1	ENSG00000112218	GPR63
		ENSG00000166598	HSP90B1		ENSG00000155307	SAMSN1	ENSG00000112473	SLC39A7
		ENSG00000166734	CASC4		ENSG00000155330	C16orf87	ENSG00000112486	CCR6
		ENSG00000166736	HTR3A		ENSG00000156234	CXCL13	ENSG00000112874	NUDT12
		ENSG00000167748	KLK1		ENSG00000156535	CD109	ENSG00000112893	MAN2A1
		ENSG00000168067	MAP4K2		ENSG00000157470	FAM81A	ENSG00000113369	ARRDC3
		ENSG00000168672	FAM84B		ENSG00000158050	DUSP2	ENSG00000113448	PDE4D
		ENSG00000169403	PTAFR		ENSG00000158234	FAIM	ENSG00000113504	SLC12A7
		ENSG00000170545	SMAGP		ENSG00000159445	THEM4	ENSG00000115828	QPCT
		ENSG00000170921	TANC2		ENSG00000160606	TLCD1	ENSG00000115935	WIPF1
		ENSG00000171105	INSR		ENSG00000160789	LMNA	ENSG00000116141	MARK1
		ENSG00000171476	HOPX		ENSG00000161010	MRNIP	ENSG00000117090	SLAMF1
		ENSG00000171621	SPSB1		ENSG00000162433	AK4	ENSG00000117791	MARC2
		ENSG00000172794	RAB37		ENSG00000162639	HENMT1	ENSG00000118263	KLF7
		ENSG00000173221	GLRX		ENSG00000162676	GFI1	ENSG00000118515	SGK1
		ENSG00000173706	HEG1		ENSG00000162772	ATF3	ENSG00000118922	KLF12
		ENSG00000173848	NET1		ENSG00000162836	ACP6	ENSG00000119729	RHOQ
		ENSG00000174500	GCSAM		ENSG00000162849	KIF26B	ENSG00000119801	YPEL5
		ENSG00000175040	CHST2		ENSG00000163026	WDCP	ENSG00000119917	IFIT3
		ENSG00000175048	ZDHHC14		ENSG00000163518	FCRL4	ENSG00000119922	IFIT2
		ENSG00000175906	ARL4D		ENSG00000163686	ABHD6	ENSG00000120049	KCNIP2
		ENSG00000176533	GNG7		ENSG00000163687	DNASE1L3	ENSG00000120659	TNFSF11
		ENSG00000176595	KBTBD11		ENSG00000164051	CCDC51	ENSG00000121064	SCPEP1
		ENSG00000179820	MYADM		ENSG00000164647	STEAP1	ENSG00000121807	CCR2
		ENSG00000180535	BHLHA15		ENSG00000164687	FABP5	ENSG00000122042	UBL3
		ENSG00000180543	TSPYL5		ENSG00000164867	NOS3	ENSG00000122224	LY9
		ENSG00000182195	LDOC1		ENSG00000165071	TMEM71	ENSG00000122986	HVCN1
		ENSG00000182463	TSHZ2		ENSG00000165912	PACSIN3	ENSG00000123095	BHLHE41
		ENSG00000183087	GAS6		ENSG00000166165	CKB	ENSG00000123096	SSPN
		ENSG00000183508	TENT5C		ENSG00000166394	CYB5R2	ENSG00000123933	MXD4
		ENSG00000183864	TOB2		ENSG00000166510	CCDC68	ENSG00000124203	ZNF831
		ENSG00000184226	PCDH9		ENSG00000166704	ZNF606	ENSG00000124256	ZBP1
		ENSG00000184840	TMED9		ENSG00000166845	C18orf54	ENSG00000124406	ATP8A1
		ENSG00000184897	H1FX		ENSG00000167081	PBX3	ENSG00000124557	BTN1A1
		ENSG00000186187	ZNRF1		ENSG00000167536	DHRS13	ENSG00000124772	CPNE5
		ENSG00000186265	BTLA		ENSG00000167695	FAM57A	ENSG00000125170	DOK4
		ENSG00000186369	LINC00643		ENSG00000169245	CXCL10	ENSG00000125245	GPR18
		ENSG00000186810	CXCR3		ENSG00000169255	B3GALNT1	ENSG00000125347	IRF1
		ENSG00000187699	C2orf88		ENSG00000169964	TMEM42	ENSG00000125534	PPDPF
		ENSG00000189319	FAM53B		ENSG00000170396	ZNF804A	ENSG00000125648	SLC25A23
		ENSG00000196839	ADA		ENSG00000170542	SERPINB9	ENSG00000125731	SH2D3A
		ENSG00000196937	FAM3C		ENSG00000170667	RASA4B	ENSG00000125945	ZNF436
		ENSG00000197183	NOL4L		ENSG00000170989	S1PR1	ENSG00000126458	RRAS
		ENSG00000198055	GRK6		ENSG00000171862	PTEN	ENSG00000127074	RGS13
		ENSG00000198113	TOR4A		ENSG00000172939	OXSR1	ENSG00000127528	KLF2
		ENSG00000198315	ZKSCAN8		ENSG00000175866	BAIAP2	ENSG00000128016	ZFP36
		ENSG00000198561	CTNND1		ENSG00000176749	CDK5R1	ENSG00000128218	VPREB3
		ENSG00000198846	TOX		ENSG00000176903	PNMA1	ENSG00000128294	TPST2
		ENSG00000198873	GRK5		ENSG00000177374	HIC1	ENSG00000128590	DNAJB9
		ENSG00000203896	LIME1		ENSG00000177494	ZBED2	ENSG00000129195	PIMREG
		ENSG00000213443	AC007068.1		ENSG00000177697	CD151	ENSG00000129595	EPB41L4A
		ENSG00000213722	DDAH2		ENSG00000180758	GPR157	ENSG00000130164	LDLR
		ENSG00000215218	UBE2QL1		ENSG00000181788	SIAH2	ENSG00000131018	SYNE1
		ENSG00000223865	HLA-DPB1		ENSG00000181847	TIGIT	ENSG00000131724	IL13RA1
		ENSG00000224470	ATXN1L		ENSG00000185418	TARSL2	ENSG00000131871	SELENOS
		ENSG00000226025	AC005515.1		ENSG00000186019	AC021092.1	ENSG00000133030	MPRIP
		ENSG00000237296	SMG1P1		ENSG00000186364	NUDT17	ENSG00000133056	PIK3C2B
		ENSG00000251562	MALAT1		ENSG00000186615	KTN1-AS1	ENSG00000133059	DSTYK
		ENSG00000254709	IGLL5		ENSG00000186818	LILRB4	ENSG00000133104	SPART
		ENSG00000255733	IFNG-AS1		ENSG00000188001	TPRG1	ENSG00000133106	EPSTI1
		ENSG00000258947	TUBB3		ENSG00000188157	AGRN	ENSG00000133424	LARGE1
		ENSG00000261371	PECAM1		ENSG00000188389	PDCD1	ENSG00000133639	BTG1
		ENSG00000265972	TXNIP		ENSG00000188958	UTS2B	ENSG00000134072	CAMK1
		ENSG00000273247	AC097376.2		ENSG00000196628	TCF4	ENSG00000134901	KDELC1
		ENSG00000282034	AC106886.5		ENSG00000196793	ZNF239	ENSG00000135164	DMTF1
		ENSG00000283900	TPTEP2-CSNK1E		ENSG00000196821	C6orf106	ENSG00000135318	NT5E
					ENSG00000198682	PAPSS2	ENSG00000135363	LMO2
					ENSG00000198736	MSRB1	ENSG00000136068	FLNB
					ENSG00000198756	COLGALT2	ENSG00000136213	CHST12
					ENSG00000205309	NT5M	ENSG00000136732	GYPC
					ENSG00000213999	MEF2B	ENSG00000137571	SLCO5A1
					ENSG00000214900	LINC01588	ENSG00000137642	SORL1
					ENSG00000226287	TMEM191A	ENSG00000138172	CALHM2
					ENSG00000229644	NAMPTP1	ENSG00000138336	TET1
					ENSG00000232810	TNF	ENSG00000138756	BMP2K
					ENSG00000233308	OSTN-AS1	ENSG00000138772	ANXA3
					ENSG00000234678	ELF3-AS1	ENSG00000139193	CD27
					ENSG00000236453	AC003092.1	ENSG00000139318	DUSP6
					ENSG00000240350	AC017002.3	ENSG00000139597	N4BP2L1
					ENSG00000243629	LINC00880	ENSG00000140199	SLC12A6
					ENSG00000249738	AC008691.1	ENSG00000140443	IGF1R
					ENSG00000254473	AL354920.1	ENSG00000140450	ARRDC4
					ENSG00000256861	AC048338.1	ENSG00000140678	ITGAX
					ENSG00000259207	ITGB3	ENSG00000141298	SSH2
					ENSG00000263961	RHEX	ENSG00000141524	TMC6
					ENSG00000271270	TMCC1-AS1	ENSG00000141526	SLC16A3
					ENSG00000272410	AC022384.1	ENSG00000141582	CBX4
					ENSG00000272917	AC010186.4	ENSG00000141934	PLPP2
					ENSG00000285417	BX571818.1	ENSG00000142197	DOPEY2
							ENSG00000142675	CNKSR1
							ENSG00000142765	SYTL1
							ENSG00000143110	C1orf162
							ENSG00000143384	MCL1
							ENSG00000143507	DUSP10
							ENSG00000143669	LYST
							ENSG00000143772	ITPKB
							ENSG00000144476	ACKR3
							ENSG00000145088	EAF2
							ENSG00000145246	ATP10D
							ENSG00000145287	PLAC8
							ENSG00000145416	MARCH1
							ENSG00000145687	SSBP2
							ENSG00000146054	TRIM7
							ENSG00000146278	PNRC1
							ENSG00000146285	SCML4
							ENSG00000146426	TIAM2
							ENSG00000147168	IL2RG
							ENSG00000147180	ZNF711
							ENSG00000147231	CXorf57
							ENSG00000147408	CSGALNACT1
							ENSG00000147535	PLPP5
							ENSG00000147649	MTDH
							ENSG00000148180	GSN
							ENSG00000148700	ADD3
							ENSG00000148841	ITPRIP
							ENSG00000149115	TNKS1BP1
							ENSG00000150907	FOXO1
							ENSG00000150961	SEC24D
							ENSG00000151575	TEX9
							ENSG00000153162	BMP6
							ENSG00000153317	ASAP1
							ENSG00000154102	C16orf74
							ENSG00000154153	RETREG1
							ENSG00000154237	LRRK1
							ENSG00000154277	UCHL1
							ENSG00000154310	TNIK
							ENSG00000154930	ACSS1
							ENSG00000155304	HSPA13
							ENSG00000156113	KCNMA1
							ENSG00000156804	FBXO32
							ENSG00000157216	SSBP3
							ENSG00000157514	TSC22D3
							ENSG00000157601	MX1
							ENSG00000157978	LDLRAP1
							ENSG00000158792	SPATA2L
							ENSG00000159388	BTG2
							ENSG00000160209	PDXK
							ENSG00000160255	ITGB2
							ENSG00000160712	IL6R
							ENSG00000160888	IER2
							ENSG00000161395	PGAP3
							ENSG00000161929	SCIMP
							ENSG00000162511	LAPTM5
							ENSG00000162631	NTNG1
							ENSG00000162654	GBP4
							ENSG00000162817	C1orf115
							ENSG00000162998	FRZB
							ENSG00000163131	CTSS
							ENSG00000163249	CCNYL1
							ENSG00000163346	PBXIP1
							ENSG00000163520	FBLN2
							ENSG00000163545	NUAK2
							ENSG00000164081	TEX264
							ENSG00000164086	DUSP7
							ENSG00000164136	IL15
							ENSG00000164151	ICE1
							ENSG00000164463	CREBRF
							ENSG00000164484	TMEM200A
							ENSG00000164574	GALNT10
							ENSG00000164938	TP53INP1
							ENSG00000165029	ABCA1
							ENSG00000165272	AQP3
							ENSG00000165409	TSHR
							ENSG00000165521	EML5
							ENSG00000165695	AK8
							ENSG00000165810	BTNL9
							ENSG00000165895	ARHGAP42
							ENSG00000166046	TCP11L2
							ENSG00000166398	KIAA0355
							ENSG00000166734	CASC4
							ENSG00000166736	HTR3A
							ENSG00000166927	MS4A7
							ENSG00000167077	MEI1
							ENSG00000167207	NOD2
							ENSG00000167261	DPEP2
							ENSG00000167470	MIDN
							ENSG00000167565	SERTAD3
							ENSG00000167613	LAIR1
							ENSG00000167748	KLK1
							ENSG00000167851	CD300A
							ENSG00000167861	HID1
							ENSG00000167895	TMC8
							ENSG00000167912	AC090152.1
							ENSG00000168016	TRANK1
							ENSG00000168404	MLKL
							ENSG00000168961	LGALS9
							ENSG00000169239	CA5B
							ENSG00000169403	PTAFR
							ENSG00000169442	CD52
							ENSG00000169504	CLIC4
							ENSG00000169641	LUZP1
							ENSG00000169762	TAPT1
							ENSG00000169826	CSGALNACT2
							ENSG00000169855	ROBO1
							ENSG00000169896	ITGAM
							ENSG00000170004	CHD3
							ENSG00000170345	FOS
							ENSG00000170545	SMAGP
							ENSG00000170786	SDR16C5
							ENSG00000171105	INSR
							ENSG00000171236	LRG1
							ENSG00000171476	HOPX
							ENSG00000171617	ENC1
							ENSG00000171621	SPSB1
							ENSG00000171988	JMJD1C
							ENSG00000172071	EIF2AK3
							ENSG00000172264	MACROD2
							ENSG00000172794	RAB37
							ENSG00000173083	HPSE
							ENSG00000173193	PARP14
							ENSG00000173221	GLRX
							ENSG00000173230	GOLGB1
							ENSG00000173706	HEG1
							ENSG00000173821	RNF213
							ENSG00000173848	NET1
							ENSG00000173875	ZNF791
							ENSG00000174500	GCSAM
							ENSG00000174738	NR1D2
							ENSG00000175040	CHST2
							ENSG00000175048	ZDHHC14
							ENSG00000175115	PACS1
							ENSG00000175130	MARCKSL1
							ENSG00000175215	CTDSP2
							ENSG00000175857	GAPT
							ENSG00000176463	SLCO3A1
							ENSG00000176533	GNG7
							ENSG00000177272	KCNA3
							ENSG00000177311	ZBTB38
							ENSG00000177409	SAMD9L
							ENSG00000178075	GRAMD1C
							ENSG00000178977	LINC00324
							ENSG00000179820	MYADM
							ENSG00000180263	FGD6
							ENSG00000180385	EMC3-AS1
							ENSG00000180535	BHLHA15
							ENSG00000180573	HIST1H2AC
							ENSG00000180787	ZFP3
							ENSG00000181029	TRAPPC5
							ENSG00000181035	SLC25A42
							ENSG00000182195	LDOC1
							ENSG00000182463	TSHZ2
							ENSG00000182487	NCF1B
							ENSG00000182568	SATB1
							ENSG00000183087	GAS6
							ENSG00000183508	TENT5C
							ENSG00000183813	CCR4
							ENSG00000183864	TOB2
							ENSG00000184164	CRELD2
							ENSG00000184602	SNN
							ENSG00000184840	TMED9
							ENSG00000184897	H1FX
							ENSG00000185033	SEMA4B
							ENSG00000185187	SIGIRR
							ENSG00000185338	SOCS1
							ENSG00000185432	METTL7A
							ENSG00000185507	IRF7
							ENSG00000185614	INKA1
							ENSG00000185650	ZFP36L1
							ENSG00000185862	EVI2B
							ENSG00000185905	C16orf54
							ENSG00000186265	BTLA
							ENSG00000186522	SEPT10
							ENSG00000186810	CXCR3
							ENSG00000186951	PPARA
							ENSG00000187231	SESTD1
							ENSG00000187513	GJA4
							ENSG00000187699	C2orf88
							ENSG00000188372	ZP3
							ENSG00000188404	SELL
							ENSG00000189067	LITAF
							ENSG00000189233	NUGGC
							ENSG00000189319	FAM53B
							ENSG00000196268	ZNF493
							ENSG00000196576	PLXNB2
							ENSG00000196712	NF1
							ENSG00000196839	ADA
							ENSG00000196924	FLNA
							ENSG00000196937	FAM3C
							ENSG00000197183	NOL4L
							ENSG00000197381	ADARB1
							ENSG00000197536	C5orf56
							ENSG00000197746	PSAP
							ENSG00000197872	FAM49A
							ENSG00000198055	GRK6
							ENSG00000198093	ZNF649
							ENSG00000198106	AC025279.1
							ENSG00000198113	TOR4A
							ENSG00000198133	TMEM229B
							ENSG00000198162	MAN1A2
							ENSG00000198205	ZXDA
							ENSG00000198561	CTNND1
							ENSG00000198598	MMP17
							ENSG00000198680	TUSC1
							ENSG00000198695	MT-ND6
							ENSG00000198727	MT-CYB
							ENSG00000198786	MT-ND5
							ENSG00000198821	CD247
							ENSG00000198832	SELENOM
							ENSG00000198833	UBE2J1
							ENSG00000198846	TOX
							ENSG00000198873	GRK5
							ENSG00000198886	MT-ND4
							ENSG00000198899	MT-ATP6
							ENSG00000198910	L1CAM
							ENSG00000203710	CR1
							ENSG00000203896	LIME1
							ENSG00000204186	ZDBF2
							ENSG00000204252	HLA-DOA
							ENSG00000204282	TNRC6C-AS1
							ENSG00000204287	HLA-DRA
							ENSG00000204472	AIF1
							ENSG00000205356	TECPR1
							ENSG00000205534	SMG1P2
							ENSG00000213443	AC007068.1
							ENSG00000213626	LBH
							ENSG00000213722	DDAH2
							ENSG00000213977	TAX1BP3
							ENSG00000215218	UBE2QL1
							ENSG00000216775	AL109918.1
							ENSG00000221963	APOL6
							ENSG00000223865	HLA-DPB1
							ENSG00000226200	SGMS1-AS1
							ENSG00000227039	ITGB2-AS1
							ENSG00000227507	LTB
							ENSG00000228253	MT-ATP8
							ENSG00000229781	AC013444.1
							ENSG00000230426	ERVMER61-1
							ENSG00000234184	LINC01781
							ENSG00000235863	B3GALT4
							ENSG00000238142	BX284668.5
							ENSG00000239264	TXNDC5
							ENSG00000240184	PCDHGC3
							ENSG00000241106	HLA-DOB
							ENSG00000243279	PRAF2
							ENSG00000245694	CRNDE
							ENSG00000245748	AC097382.2
							ENSG00000248527	MTATP6P1
							ENSG00000251301	LINC02384
							ENSG00000251562	MALAT1
							ENSG00000253159	PCDHGA12
							ENSG00000254709	IGLL5
							ENSG00000256043	CTSO
							ENSG00000259024	TVP23C-CDRT4
							ENSG00000259772	AC012236.1
							ENSG00000260335	AC133555.4
							ENSG00000263264	AC119396.1
							ENSG00000263934	SNORD3A
							ENSG00000265972	TXNIP
							ENSG00000267500	ZNF887P
							ENSG00000270882	HIST2H4A
							ENSG00000271699	SNX29P2
							ENSG00000273047	AL121845.2
							ENSG00000273319	AC058791.1
							ENSG00000277117	FP565260.3
							ENSG00000277496	AL357033.4
							ENSG00000278318	ZNF229
							ENSG00000280670	CCDC163
							ENSG00000281852	LINC00891
							ENSG00000282034	AC106886.5
							ENSG00000284691	AC073111.5

## Sheet: Fig3_CD40L stimulation
CD40L stimulation_UP (vs CD40L+IL-4 stimulation)		CD40L stimulation_DOWN (vs CD40L+IL-4 stimulation)
gene_id	gene_name	gene_id	gene_name
ENSG00000002587	HS3ST1	ENSG00000001561	ENPP4
ENSG00000002919	SNX11	ENSG00000003400	CASP10
ENSG00000003096	KLHL13	ENSG00000004468	CD38
ENSG00000003402	CFLAR	ENSG00000005249	PRKAR2B
ENSG00000005844	ITGAL	ENSG00000007516	BAIAP3
ENSG00000006062	MAP3K14	ENSG00000008283	CYB561
ENSG00000007237	GAS7	ENSG00000008952	SEC62
ENSG00000007312	CD79B	ENSG00000010810	FYN
ENSG00000007314	SCN4A	ENSG00000011422	PLAUR
ENSG00000007944	MYLIP	ENSG00000011590	ZBTB32
ENSG00000008282	SYPL1	ENSG00000011638	TMEM159
ENSG00000008513	ST3GAL1	ENSG00000013619	MAMLD1
ENSG00000011028	MRC2	ENSG00000013725	CD6
ENSG00000011332	DPF1	ENSG00000015475	BID
ENSG00000011523	CEP68	ENSG00000025708	TYMP
ENSG00000016391	CHDH	ENSG00000049089	COL9A2
ENSG00000023171	GRAMD1B	ENSG00000051128	HOMER3
ENSG00000025039	RRAGD	ENSG00000057704	TMCC3
ENSG00000026103	FAS	ENSG00000065054	SLC9A3R2
ENSG00000029153	ARNTL2	ENSG00000065989	PDE4A
ENSG00000034677	RNF19A	ENSG00000068878	PSME4
ENSG00000035403	VCL	ENSG00000070182	SPTB
ENSG00000043462	LCP2	ENSG00000071282	LMCD1
ENSG00000047621	C12orf4	ENSG00000071794	HLTF
ENSG00000048471	SNX29	ENSG00000071967	CYBRD1
ENSG00000050405	LIMA1	ENSG00000072210	ALDH3A2
ENSG00000054219	LY75	ENSG00000073331	ALPK1
ENSG00000055070	SZRD1	ENSG00000073417	PDE8A
ENSG00000056736	IL17RB	ENSG00000076770	MBNL3
ENSG00000059804	SLC2A3	ENSG00000079931	MOXD1
ENSG00000064393	HIPK2	ENSG00000081923	ATP8B1
ENSG00000064489	BORCS8-MEF2B	ENSG00000087266	SH3BP2
ENSG00000065308	TRAM2	ENSG00000089486	CDIP1
ENSG00000065923	SLC9A7	ENSG00000090975	PITPNM2
ENSG00000068305	MEF2A	ENSG00000092758	COL9A3
ENSG00000070961	ATP2B1	ENSG00000095203	EPB41L4B
ENSG00000071242	RPS6KA2	ENSG00000095397	WHRN
ENSG00000071537	SEL1L	ENSG00000096060	FKBP5
ENSG00000072163	LIMS2	ENSG00000100221	JOSD1
ENSG00000072310	SREBF1	ENSG00000100505	TRIM9
ENSG00000073060	SCARB1	ENSG00000101082	SLA2
ENSG00000074657	ZNF532	ENSG00000101187	SLCO4A1
ENSG00000077238	IL4R	ENSG00000101190	TCFL5
ENSG00000077264	PAK3	ENSG00000101745	ANKRD12
ENSG00000077420	APBB1IP	ENSG00000102098	SCML2
ENSG00000079277	MKNK1	ENSG00000102172	SMS
ENSG00000080503	SMARCA2	ENSG00000102265	TIMP1
ENSG00000080822	CLDND1	ENSG00000103316	CRYM
ENSG00000081189	MEF2C	ENSG00000104267	CA2
ENSG00000085063	CD59	ENSG00000104447	TRPS1
ENSG00000086619	ERO1B	ENSG00000104691	UBXN8
ENSG00000088992	TESC	ENSG00000105426	PTPRS
ENSG00000089127	OAS1	ENSG00000105655	ISYNA1
ENSG00000090104	RGS1	ENSG00000105854	PON2
ENSG00000090238	YPEL3	ENSG00000105974	CAV1
ENSG00000090339	ICAM1	ENSG00000106211	HSPB1
ENSG00000091181	IL5RA	ENSG00000106268	NUDT1
ENSG00000091317	CMTM6	ENSG00000106484	MEST
ENSG00000091436	MAP3K20	ENSG00000106803	SEC61B
ENSG00000091490	SEL1L3	ENSG00000107551	RASSF4
ENSG00000095596	CYP26A1	ENSG00000107679	PLEKHA1
ENSG00000096093	EFHC1	ENSG00000107742	SPOCK2
ENSG00000099330	OCEL1	ENSG00000107890	ANKRD26
ENSG00000100031	GGT1	ENSG00000108821	COL1A1
ENSG00000100219	XBP1	ENSG00000108932	SLC16A6
ENSG00000100243	CYB5R3	ENSG00000110042	DTX4
ENSG00000100280	AP1B1	ENSG00000110079	MS4A4A
ENSG00000100284	TOM1	ENSG00000110092	CCND1
ENSG00000100321	SYNGR1	ENSG00000110448	CD5
ENSG00000100345	MYH9	ENSG00000111057	KRT18
ENSG00000100385	IL2RB	ENSG00000111275	ALDH2
ENSG00000100580	TMED8	ENSG00000112137	PHACTR1
ENSG00000101445	PPP1R16B	ENSG00000112232	KHDRBS2
ENSG00000101695	RNF125	ENSG00000112531	QKI
ENSG00000102221	JADE3	ENSG00000112796	ENPP5
ENSG00000102755	FLT1	ENSG00000113302	IL12B
ENSG00000102962	CCL22	ENSG00000114107	CEP70
ENSG00000102970	CCL17	ENSG00000114993	RTKN
ENSG00000103528	SYT17	ENSG00000115107	STEAP3
ENSG00000103942	HOMER2	ENSG00000115355	CCDC88A
ENSG00000104154	SLC30A4	ENSG00000115738	ID2
ENSG00000104164	BLOC1S6	ENSG00000115956	PLEK
ENSG00000104490	NCALD	ENSG00000116729	WLS
ENSG00000104921	FCER2	ENSG00000117115	PADI2
ENSG00000104938	CLEC4M	ENSG00000117318	ID3
ENSG00000104972	LILRB1	ENSG00000117519	CNN3
ENSG00000105339	DENND3	ENSG00000118257	NRP2
ENSG00000105501	SIGLEC5	ENSG00000118308	LRMP
ENSG00000105825	TFPI2	ENSG00000119411	BSPRY
ENSG00000105993	DNAJB6	ENSG00000119523	ALG2
ENSG00000106266	SNX8	ENSG00000119714	GPR68
ENSG00000106546	AHR	ENSG00000119917	IFIT3
ENSG00000106665	CLIP2	ENSG00000120280	CXorf21
ENSG00000106688	SLC1A1	ENSG00000120738	EGR1
ENSG00000107077	KDM4C	ENSG00000121316	PLBD1
ENSG00000107862	GBF1	ENSG00000123358	NR4A1
ENSG00000107929	LARP4B	ENSG00000124225	PMEPA1
ENSG00000108370	RGS9	ENSG00000124334	IL9R
ENSG00000108448	TRIM16L	ENSG00000125657	TNFSF9
ENSG00000108960	MMD	ENSG00000125726	CD70
ENSG00000109189	USP46	ENSG00000125735	TNFSF14
ENSG00000110031	LPXN	ENSG00000127947	PTPN12
ENSG00000110237	ARHGEF17	ENSG00000128641	MYO1B
ENSG00000110427	KIAA1549L	ENSG00000130222	GADD45G
ENSG00000110777	POU2AF1	ENSG00000130340	SNX9
ENSG00000110844	PRPF40B	ENSG00000130396	AFDN
ENSG00000110848	CD69	ENSG00000130598	TNNI2
ENSG00000110987	BCL7A	ENSG00000131196	NFATC1
ENSG00000111424	VDR	ENSG00000131370	SH3BP5
ENSG00000111729	CLEC4A	ENSG00000131773	KHDRBS3
ENSG00000111732	AICDA	ENSG00000132205	EMILIN2
ENSG00000111737	RAB35	ENSG00000132274	TRIM22
ENSG00000111837	MAK	ENSG00000132329	RAMP1
ENSG00000111846	GCNT2	ENSG00000132423	COQ3
ENSG00000111863	ADTRP	ENSG00000133812	SBF2
ENSG00000112195	TREML2	ENSG00000134121	CHL1
ENSG00000112320	SOBP	ENSG00000134242	PTPN22
ENSG00000113448	PDE4D	ENSG00000134250	NOTCH2
ENSG00000113532	ST8SIA4	ENSG00000134508	CABLES1
ENSG00000113916	BCL6	ENSG00000134955	SLC37A2
ENSG00000114737	CISH	ENSG00000135678	CPM
ENSG00000114738	MAPKAPK3	ENSG00000135862	LAMC1
ENSG00000115165	CYTIP	ENSG00000135919	SERPINE2
ENSG00000115318	LOXL3	ENSG00000135925	WNT10A
ENSG00000115325	DOK1	ENSG00000136048	DRAM1
ENSG00000115419	GLS	ENSG00000136156	ITM2B
ENSG00000115525	ST3GAL5	ENSG00000136161	RCBTB2
ENSG00000115687	PASK	ENSG00000136404	TM6SF1
ENSG00000115919	KYNU	ENSG00000137078	SIT1
ENSG00000116260	QSOX1	ENSG00000137177	KIF13A
ENSG00000116473	RAP1A	ENSG00000137267	TUBB2A
ENSG00000116514	RNF19B	ENSG00000137642	SORL1
ENSG00000116990	MYCL	ENSG00000137752	CASP1
ENSG00000117009	KMO	ENSG00000137936	BCAR3
ENSG00000117090	SLAMF1	ENSG00000137965	IFI44
ENSG00000117280	RAB29	ENSG00000138378	STAT4
ENSG00000118689	FOXO3	ENSG00000138670	RASGEF1B
ENSG00000118985	ELL2	ENSG00000138678	GPAT3
ENSG00000119321	FKBP15	ENSG00000138755	CXCL9
ENSG00000119326	CTNNAL1	ENSG00000139116	KIF21A
ENSG00000120659	TNFSF11	ENSG00000139266	MARCH9
ENSG00000121594	CD80	ENSG00000139722	VPS37B
ENSG00000121807	CCR2	ENSG00000139832	RAB20
ENSG00000122042	UBL3	ENSG00000139880	CDH24
ENSG00000122218	COPA	ENSG00000139998	RAB15
ENSG00000122547	EEPD1	ENSG00000140009	ESR2
ENSG00000123685	BATF3	ENSG00000140368	PSTPIP1
ENSG00000124120	TTPAL	ENSG00000140563	MCTP2
ENSG00000124145	SDC4	ENSG00000142192	APP
ENSG00000124191	TOX2	ENSG00000142733	MAP3K6
ENSG00000124406	ATP8A1	ENSG00000143079	CTTNBP2NL
ENSG00000124721	DNAH8	ENSG00000143429	AC116050.1
ENSG00000125834	STK35	ENSG00000143479	DYRK3
ENSG00000126264	HCST	ENSG00000144476	ACKR3
ENSG00000126353	CCR7	ENSG00000145287	PLAC8
ENSG00000126860	EVI2A	ENSG00000145391	SETD7
ENSG00000127124	HIVEP3	ENSG00000145685	LHFPL2
ENSG00000127903	ZNF835	ENSG00000145703	IQGAP2
ENSG00000128274	A4GALT	ENSG00000145990	GFOD1
ENSG00000128815	WDFY4	ENSG00000146540	C7orf50
ENSG00000128886	ELL3	ENSG00000147443	DOK2
ENSG00000129244	ATP1B2	ENSG00000149054	ZNF215
ENSG00000129657	SEC14L1	ENSG00000149256	TENM4
ENSG00000131188	PRR7	ENSG00000149403	GRIK4
ENSG00000131242	RAB11FIP4	ENSG00000149557	FEZ1
ENSG00000131446	MGAT1	ENSG00000149927	DOC2A
ENSG00000131724	IL13RA1	ENSG00000150625	GPM6A
ENSG00000131873	CHSY1	ENSG00000151835	SACS
ENSG00000132465	JCHAIN	ENSG00000152127	MGAT5
ENSG00000132604	TERF2	ENSG00000152413	HOMER1
ENSG00000132718	SYT11	ENSG00000152782	PANK1
ENSG00000133065	SLC41A1	ENSG00000153250	RBMS1
ENSG00000134594	RAB33A	ENSG00000153721	CNKSR3
ENSG00000135362	PRR5L	ENSG00000153814	JAZF1
ENSG00000135363	LMO2	ENSG00000154102	C16orf74
ENSG00000135373	EHF	ENSG00000154127	UBASH3B
ENSG00000135476	ESPL1	ENSG00000154262	ABCA6
ENSG00000135638	EMX1	ENSG00000155366	RHOC
ENSG00000135821	GLUL	ENSG00000155367	PPM1J
ENSG00000135905	DOCK10	ENSG00000156650	KAT6B
ENSG00000136040	PLXNC1	ENSG00000156711	MAPK13
ENSG00000136167	LCP1	ENSG00000157240	FZD1
ENSG00000136244	IL6	ENSG00000157470	FAM81A
ENSG00000136630	HLX	ENSG00000157483	MYO1E
ENSG00000136842	TMOD1	ENSG00000157600	TMEM164
ENSG00000136869	TLR4	ENSG00000157613	CREB3L1
ENSG00000137449	CPEB2	ENSG00000157978	LDLRAP1
ENSG00000137507	LRRC32	ENSG00000158050	DUSP2
ENSG00000138061	CYP1B1	ENSG00000158104	HPD
ENSG00000138134	STAMBPL1	ENSG00000158477	CD1A
ENSG00000138764	CCNG2	ENSG00000159788	RGS12
ENSG00000138821	SLC39A8	ENSG00000160051	IQCC
ENSG00000138835	RGS3	ENSG00000160145	KALRN
ENSG00000139318	DUSP6	ENSG00000160606	TLCD1
ENSG00000139508	SLC46A3	ENSG00000160712	IL6R
ENSG00000139531	SUOX	ENSG00000161835	GRASP
ENSG00000139725	RHOF	ENSG00000162496	DHRS3
ENSG00000140398	NEIL1	ENSG00000162551	ALPL
ENSG00000140465	CYP1A1	ENSG00000162631	NTNG1
ENSG00000140564	FURIN	ENSG00000162817	C1orf115
ENSG00000141506	PIK3R5	ENSG00000162849	KIF26B
ENSG00000141655	TNFRSF11A	ENSG00000163029	SMC6
ENSG00000141985	SH3GL1	ENSG00000163082	SGPP2
ENSG00000142494	SLC47A1	ENSG00000163563	MNDA
ENSG00000142512	SIGLEC10	ENSG00000163683	SMIM14
ENSG00000142961	MOB3C	ENSG00000163687	DNASE1L3
ENSG00000143061	IGSF3	ENSG00000164111	ANXA5
ENSG00000143374	TARS2	ENSG00000164674	SYTL3
ENSG00000143384	MCL1	ENSG00000164687	FABP5
ENSG00000143390	RFX5	ENSG00000164830	OXR1
ENSG00000144118	RALB	ENSG00000164850	GPER1
ENSG00000144130	NT5DC4	ENSG00000164949	GEM
ENSG00000144136	SLC20A1	ENSG00000165617	DACT1
ENSG00000144218	AFF3	ENSG00000165912	PACSIN3
ENSG00000144488	ESPNL	ENSG00000166165	CKB
ENSG00000145022	TCTA	ENSG00000166394	CYB5R2
ENSG00000145029	NICN1	ENSG00000166428	PLD4
ENSG00000146416	AIG1	ENSG00000166448	TMEM130
ENSG00000146426	TIAM2	ENSG00000166828	SCNN1G
ENSG00000146433	TMEM181	ENSG00000166886	NAB2
ENSG00000146535	GNA12	ENSG00000167695	FAM57A
ENSG00000146955	RAB19	ENSG00000168386	FILIP1L
ENSG00000147044	CASK	ENSG00000168961	LGALS9
ENSG00000147324	MFHAS1	ENSG00000169255	B3GALNT1
ENSG00000147509	RGS20	ENSG00000169403	PTAFR
ENSG00000148053	NTRK2	ENSG00000169752	NRG4
ENSG00000148090	AUH	ENSG00000169758	TMEM266
ENSG00000148204	CRB2	ENSG00000170004	CHD3
ENSG00000148218	ALAD	ENSG00000170142	UBE2E1
ENSG00000148832	PAOX	ENSG00000170745	KCNS3
ENSG00000149573	MPZL2	ENSG00000170989	S1PR1
ENSG00000150347	ARID5B	ENSG00000171476	HOPX
ENSG00000150510	FAM124A	ENSG00000171631	P2RY6
ENSG00000151692	RNF144A	ENSG00000171659	GPR34
ENSG00000151948	GLT1D1	ENSG00000173085	COQ2
ENSG00000152217	SETBP1	ENSG00000173517	PEAK1
ENSG00000152969	JAKMIP1	ENSG00000173846	PLK3
ENSG00000154165	GPR15	ENSG00000173890	GPR160
ENSG00000154237	LRRK1	ENSG00000174307	PHLDA3
ENSG00000154269	ENPP3	ENSG00000175274	TP53I11
ENSG00000154310	TNIK	ENSG00000175866	BAIAP2
ENSG00000154511	FAM69A	ENSG00000176381	PRR18
ENSG00000154928	EPHB1	ENSG00000177426	TGIF1
ENSG00000155307	SAMSN1	ENSG00000177674	AGTRAP
ENSG00000155926	SLA	ENSG00000177989	ODF3B
ENSG00000155962	CLIC2	ENSG00000179388	EGR3
ENSG00000156113	KCNMA1	ENSG00000180354	MTURN
ENSG00000156127	BATF	ENSG00000180822	PSMG4
ENSG00000156232	WHAMM	ENSG00000181019	NQO1
ENSG00000157191	NECAP2	ENSG00000181577	C6orf223
ENSG00000157388	CACNA1D	ENSG00000181847	TIGIT
ENSG00000157734	SNX22	ENSG00000182718	ANXA2
ENSG00000157800	SLC37A3	ENSG00000182809	CRIP2
ENSG00000157873	TNFRSF14	ENSG00000183624	HMCES
ENSG00000158457	TSPAN33	ENSG00000183765	CHEK2
ENSG00000158710	TAGLN2	ENSG00000183960	KCNH8
ENSG00000159212	CLIC6	ENSG00000184428	TOP1MT
ENSG00000159216	RUNX1	ENSG00000185614	INKA1
ENSG00000160013	PTGIR	ENSG00000186352	ANKRD37
ENSG00000160062	ZBTB8A	ENSG00000186827	TNFRSF4
ENSG00000160505	NLRP4	ENSG00000186891	TNFRSF18
ENSG00000160593	JAML	ENSG00000188389	PDCD1
ENSG00000160710	ADAR	ENSG00000189149	CRYM-AS1
ENSG00000160999	SH2B2	ENSG00000196371	FUT4
ENSG00000162636	FAM102B	ENSG00000196950	SLC39A10
ENSG00000162676	GFI1	ENSG00000197461	PDGFA
ENSG00000162702	ZNF281	ENSG00000197520	FAM177B
ENSG00000162739	SLAMF6	ENSG00000197603	CPLANE1
ENSG00000162813	BPNT1	ENSG00000197705	KLHL14
ENSG00000162877	PM20D1	ENSG00000197712	FAM114A1
ENSG00000162882	HAAO	ENSG00000198756	COLGALT2
ENSG00000163050	COQ8A	ENSG00000204580	DDR1
ENSG00000163297	ANTXR2	ENSG00000205683	DPF3
ENSG00000163606	CD200R1	ENSG00000213145	CRIP1
ENSG00000163694	RBM47	ENSG00000213722	DDAH2
ENSG00000163995	ABLIM2	ENSG00000214595	EML6
ENSG00000164400	CSF2	ENSG00000223361	FTH1P10
ENSG00000164484	TMEM200A	ENSG00000226397	C12orf77
ENSG00000165030	NFIL3	ENSG00000230709	AC104024.1
ENSG00000165474	GJB2	ENSG00000233184	AC093157.1
ENSG00000166532	RIMKLB	ENSG00000233276	GPX1
ENSG00000166562	SEC11C	ENSG00000234964	FABP5P7
ENSG00000166582	CENPV	ENSG00000239713	APOBEC3G
ENSG00000166912	MTMR10	ENSG00000240184	PCDHGC3
ENSG00000167081	PBX3	ENSG00000251503	CENPS-CORT
ENSG00000167414	GNG8	ENSG00000254701	AC138866.2
ENSG00000167641	PPP1R14A	ENSG00000257605	AC073611.1
ENSG00000167642	SPINT2	ENSG00000257607	AC073957.2
ENSG00000167723	TRPV3	ENSG00000259316	AC087632.1
ENSG00000168071	CCDC88B	ENSG00000260804	LINC01963
ENSG00000168234	TTC39C	ENSG00000261371	PECAM1
ENSG00000168404	MLKL	ENSG00000263961	RHEX
ENSG00000168405	CMAHP	ENSG00000264343	NOTCH2NL
ENSG00000168679	SLC16A4	ENSG00000267165	CHMP1B-AS1
ENSG00000168758	SEMA4C	ENSG00000267520	AC010733.2
ENSG00000168899	VAMP5	ENSG00000269821	KCNQ1OT1
ENSG00000169032	MAP2K1	ENSG00000270164	LINC01480
ENSG00000169116	PARM1	ENSG00000270629	NBPF14
ENSG00000169193	CCDC126	ENSG00000272379	AL008729.2
ENSG00000169220	RGS14	ENSG00000273272	U62317.5
ENSG00000169508	GPR183	ENSG00000275302	CCL4
ENSG00000169926	KLF13	ENSG00000280434	AL031595.3
ENSG00000169994	MYO7B	ENSG00000285053	TBCE
ENSG00000171552	BCL2L1	ENSG00000285258	ATXN7
ENSG00000171608	PIK3CD
ENSG00000171724	VAT1L
ENSG00000172005	MAL
ENSG00000172164	SNTB1
ENSG00000172183	ISG20
ENSG00000172216	CEBPB
ENSG00000172264	MACROD2
ENSG00000172331	BPGM
ENSG00000172738	TMEM217
ENSG00000172965	MIR4435-2HG
ENSG00000173198	CYSLTR1
ENSG00000173221	GLRX
ENSG00000173334	TRIB1
ENSG00000173848	NET1
ENSG00000174456	C12orf76
ENSG00000174500	GCSAM
ENSG00000174502	SLC26A9
ENSG00000175048	ZDHHC14
ENSG00000176225	RTTN
ENSG00000176871	WSB2
ENSG00000177311	ZBTB38
ENSG00000177606	JUN
ENSG00000178199	ZC3H12D
ENSG00000178445	GLDC
ENSG00000178860	MSC
ENSG00000179361	ARID3B
ENSG00000179583	CIITA
ENSG00000179598	PLD6
ENSG00000179873	NLRP11
ENSG00000180543	TSPYL5
ENSG00000180549	FUT7
ENSG00000180855	ZNF443
ENSG00000181029	TRAPPC5
ENSG00000181523	SGSH
ENSG00000181690	PLAG1
ENSG00000182150	ERCC6L2
ENSG00000182566	CLEC4G
ENSG00000182580	EPHB3
ENSG00000183049	CAMK1D
ENSG00000183087	GAS6
ENSG00000183813	CCR4
ENSG00000184014	DENND5A
ENSG00000184489	PTP4A3
ENSG00000184557	SOCS3
ENSG00000185338	SOCS1
ENSG00000185344	ATP6V0A2
ENSG00000185862	EVI2B
ENSG00000185947	ZNF267
ENSG00000185989	RASA3
ENSG00000186001	LRCH3
ENSG00000186469	GNG2
ENSG00000187486	KCNJ11
ENSG00000187607	ZNF286A
ENSG00000187796	CARD9
ENSG00000188001	TPRG1
ENSG00000188242	PP7080
ENSG00000188687	SLC4A5
ENSG00000188822	CNR2
ENSG00000189221	MAOA
ENSG00000196466	ZNF799
ENSG00000196684	HSH2D
ENSG00000196730	DAPK1
ENSG00000196821	C6orf106
ENSG00000196839	ADA
ENSG00000196843	ARID5A
ENSG00000197555	SIPA1L1
ENSG00000197594	ENPP1
ENSG00000197614	MFAP5
ENSG00000197646	PDCD1LG2
ENSG00000197892	KIF13B
ENSG00000198053	SIRPA
ENSG00000198055	GRK6
ENSG00000198821	CD247
ENSG00000198833	UBE2J1
ENSG00000198843	SELENOT
ENSG00000198879	SFMBT2
ENSG00000204070	SYS1
ENSG00000204161	TMEM273
ENSG00000204634	TBC1D8
ENSG00000205045	SLFN12L
ENSG00000205268	PDE7A
ENSG00000205730	ITPRIPL2
ENSG00000211455	STK38L
ENSG00000213337	ANKRD39
ENSG00000214113	LYRM4
ENSG00000216775	AL109918.1
ENSG00000221926	TRIM16
ENSG00000224939	LINC00184
ENSG00000226742	HSBP1L1
ENSG00000229781	AC013444.1
ENSG00000232759	AC002480.2
ENSG00000233846	SELENOTP1
ENSG00000234883	MIR155HG
ENSG00000235531	MSC-AS1
ENSG00000235641	LINC00484
ENSG00000235872	AC078777.1
ENSG00000236833	AC024560.1
ENSG00000237352	LINC01358
ENSG00000238062	SPATA3-AS1
ENSG00000240204	SMKR1
ENSG00000240350	AC017002.3
ENSG00000240356	RPL23AP7
ENSG00000240445	FOXO3B
ENSG00000241978	AKAP2
ENSG00000243414	TICAM2
ENSG00000243444	PALM2
ENSG00000243710	CFAP57
ENSG00000244165	P2RY11
ENSG00000245694	CRNDE
ENSG00000247595	SPTY2D1OS
ENSG00000248571	AC106882.1
ENSG00000249459	ZNF286B
ENSG00000249790	AC092490.1
ENSG00000254612	AP001000.1
ENSG00000259075	POC1B-GALNT4
ENSG00000259772	AC012236.1
ENSG00000260231	KDM7A-DT
ENSG00000263917	AC011825.3
ENSG00000265118	AC134669.1
ENSG00000267414	AC120049.1
ENSG00000267534	S1PR2
ENSG00000267740	AC024592.3
ENSG00000269243	AC008894.2
ENSG00000271614	ATP2B1-AS1
ENSG00000273542	HIST1H4K
ENSG00000280721	LINC01943
ENSG00000284681	AC007240.1
ENSG00000284879	AC133644.3
